# Supplementary material for: Novel Mono-Substituted 4H-1,2,6-Thiadiazines with Antioxidant and Anti-Lipoxygenase Activities
Source: Int J Mol Sci. 2025 Dec 7;26(24):11817. doi: 10.3390/ijms262411817 (PMC12733323; doi:10.3390/ijms262411817)
Supplement: Supplementary file 1 [file ijms-26-11817-s001.zip]

Archive with 1 entries (1 files):
- ijms-3949258-supplementary.pdf
